# Supplementary material for: Acute Normobaric Hypoxia Lowers Executive Functions among Young Men despite Increase of BDNF Concentration
Source: Int J Environ Res Public Health. 2022 Aug 30;19(17):10802. doi: 10.3390/ijerph191710802 (PMC9518314; doi:10.3390/ijerph191710802)
Supplement: Supplementary file 1 [file ijerph-19-10802-s001.zip]

Archive with 1 entries (1 files):
- ijerph-1857949-supplementary.pdf
